# Supplementary material for: A Five-Helix-Based SARS-CoV-2 Fusion Inhibitor Targeting Heptad Repeat 2 Domain against SARS-CoV-2 and Its Variants of Concern
Source: Viruses. 2022 Mar 13;14(3):597. doi: 10.3390/v14030597 (PMC8955665; doi:10.3390/v14030597)
Supplement: Supplementary file 1 [file viruses-14-00597-s001.zip]

Archive with 1 entries (1 files):
- viruses-1599440-supplementary.pdf
